# Supplementary material for: From Awareness to Action: Women’s Self-Care Strategies and Clinical Behaviors in Recurrent Urinary Tract Infections
Source: Medicina (Kaunas). 2026 Feb 2;62(2):295. doi: 10.3390/medicina62020295 (PMC12942262; doi:10.3390/medicina62020295)
Supplement: Supplementary file 1 [file medicina-62-00295-s001.zip]

Archive with 1 entries (1 files):
- medicina-4112081-supplementary.pdf
